# Supplementary material for: Loss of Function of the Neural Cell Adhesion Molecule NrCAM Regulates Differentiation, Proliferation and Neurogenesis in Early Postnatal Hypothalamic Tanycytes
Source: Front Neurosci. 2022 Apr 7;16:832961. doi: 10.3389/fnins.2022.832961 (PMC9022636; doi:10.3389/fnins.2022.832961)
Supplement: Supplementary Table 1 — Differential gene expression as measured by scRNA-Seq in tanycytes across genotype. [file Table_1.csv]

gene	average_log_Fold_Change (positive = higher in Control, negative = higher in NrCAM KO)	percentage of cells expressing gene (Control)	percentage of cells expressing gene (NrCAM KO)	p_val_adj
6330403K07Rik	0.55375175	0.998	0.996	7.24E-30
S100a6	0.425596727	0.929	0.959	5.34E-16
Nnat	0.409574353	1	1	3.48E-36
Ndn	0.386314911	0.591	0.366	1.49E-16
Metrn	0.377675111	0.599	0.302	6.92E-26
Rax	0.375657145	0.651	0.485	8.37E-14
Mia	0.370220202	0.554	0.337	2.22E-15
Prdx6	0.364341895	1	0.997	9.46E-26
Crym	0.359379268	0.464	0.278	5.36E-12
Ubb	0.337386896	0.998	0.996	5.51E-29
Nrcam	0.324357551	0.685	0.452	1.62E-18
Apoe	0.30765742	1	1	7.33E-20
Nt5dc2	0.294705444	0.446	0.226	1.06E-15
Gsta4	0.293382918	0.54	0.291	1.54E-17
Romo1	0.285945659	0.585	0.312	5.05E-18
Ifit3	0.278308741	0.325	0.154	1.26E-12
Sub1	0.275384545	0.734	0.647	1.54E-09
Ftl1	0.272780499	0.968	0.949	1.59E-13
Gstm1	0.271268811	0.935	0.902	7.30E-16
Ifi27	0.269170477	0.472	0.298	6.65E-10
Frzb	0.262133876	0.446	0.273	5.96E-10
Mest	0.259358162	0.397	0.221	1.71E-10
Acyp2	0.256115606	0.466	0.247	2.19E-14
Col25a1	0.253676022	0.339	0.204	1.52E-07
Ift43	0.253523154	0.391	0.173	9.26E-17
Mt2	0.248857276	0.871	0.858	1.45E-10
Map1b	0.243994039	0.841	0.912	0.009333319
Fzd5	0.24285145	0.49	0.279	6.84E-13
Ptn	0.242515747	0.99	0.991	1.12E-07
Hist1h1c	0.242027202	0.308	0.138	3.31E-13
Nkx2-4	0.239058746	0.679	0.555	6.29E-09
Cystm1	0.238100674	0.562	0.329	1.03E-12
Ctso	0.23696698	0.484	0.27	2.07E-13
Nxn	0.23507717	0.353	0.17	9.62E-14
Eno1	0.233731154	0.688	0.569	4.15E-08
Ppp1r1b	0.230010531	0.327	0.143	2.50E-14
Gpr50	0.229702001	0.677	0.622	2.49E-06
Dhrs7	0.229304349	0.587	0.401	1.06E-10
Hes1	0.227184398	0.589	0.407	2.27E-09
Ifit3b	0.226758409	0.308	0.172	2.24E-08
Bex1	0.225161715	0.452	0.241	1.51E-13
Cct3	0.224654916	0.492	0.309	1.00E-10
Fam183b	0.224531477	0.488	0.291	3.76E-11
Ndufc2	0.221009648	0.919	0.906	1.40E-10
Srp9	0.219492737	0.47	0.246	3.28E-14
Ifitm3	0.219367397	0.44	0.312	1.12E-05
Bmyc	0.218324969	0.512	0.296	5.68E-13
Anxa5	0.215614449	0.893	0.876	1.66E-09
Cetn2	0.215249225	0.683	0.533	3.08E-09
Psenen	0.21470441	0.524	0.314	1.56E-11
Aldoc	0.214343704	0.919	0.935	0.000301671
Bex3	0.213705668	0.573	0.375	1.37E-10
Cldn10	0.212339973	0.433	0.286	7.00E-07
Zranb2	0.212237032	0.595	0.365	5.36E-12
Cst3	0.211051522	1	1	1.11E-06
Paip2	0.208923169	0.579	0.355	1.05E-12
Pttg1	0.206816423	0.407	0.214	6.90E-12
Tceal3	0.206800025	0.585	0.351	1.55E-13
Sf3b6	0.206629144	0.502	0.26	2.33E-14
Srsf5	0.206155465	0.534	0.309	3.13E-12
Snrpg	0.205910882	0.411	0.239	1.95E-10
Mt1	0.205325453	0.996	0.999	1.28E-08
Tomm7	0.205099285	0.657	0.466	3.59E-10
Cwc15	0.204661655	0.514	0.277	2.28E-14
Mdk	0.204137805	0.746	0.657	1.05E-08
Ormdl3	0.203393593	0.54	0.316	3.37E-12
Fkbp3	0.203187656	0.524	0.356	1.34E-08
Grcc10	0.202736719	0.393	0.179	1.68E-16
Cfap126	0.202623821	0.446	0.259	7.32E-11
Hmgn2	0.202603063	0.486	0.288	1.95E-11
Tspo	0.202494515	0.433	0.239	4.13E-11
Bloc1s1	0.202181555	0.363	0.147	4.91E-18
Nedd8	0.200383875	0.603	0.376	2.92E-12
Pfdn2	-0.201264478	0.435	0.412	0.218792597
Ppp3ca	-0.203523764	0.413	0.443	0.005839194
Luzp2	-0.204384996	0.208	0.25	0.012425801
Rps12	-0.204973164	0.847	0.925	2.09E-06
Syt11	-0.205486946	0.621	0.745	1.09E-06
Snap25	-0.205644391	0.079	0.171	9.35E-07
Kif5b	-0.220569802	0.798	0.867	9.35E-07
Syt4	-0.221782081	0.087	0.154	0.000148299
AY036118	-0.222551256	0.992	0.994	1.24E-11
Avp	-0.224976732	0.196	0.226	0.036247824
Slc1a2	-0.229961304	0.698	0.87	4.97E-11
Rpl23a	-0.230354626	0.744	0.869	5.22E-07
Ntsr2	-0.233243825	0.222	0.279	0.00167898
Rpl26	-0.235001602	0.881	0.93	8.56E-08
Car2	-0.239479971	0.204	0.239	0.018769187
Tmsb4x	-0.241064205	0.94	0.974	6.00E-10
Serpine2	-0.244104592	0.187	0.278	2.29E-05
mt-Nd6	-0.24602061	0.425	0.413	0.087825511
Gap43	-0.247009643	0.091	0.184	1.74E-06
Itih3	-0.257929667	0.208	0.272	0.000656855
Mbp	-0.273057196	0.813	0.957	3.90E-13
Slc4a4	-0.276544127	0.496	0.575	4.00E-06
Cryab	-0.279145051	0.397	0.439	0.000189006
Scg2	-0.281330324	0.21	0.291	7.74E-05
mt-Atp6	-0.281379227	1	1	1.97E-45
Camk2n1	-0.283829091	0.409	0.463	9.13E-05
Mgp	-0.295117051	0.095	0.198	1.39E-07
mt-Co3	-0.307567687	1	1	5.15E-50
Celf4	-0.318338795	0.2	0.291	8.66E-06
Kif5a	-0.329448131	0.262	0.358	1.25E-06
Hba-a2	-0.336813738	0.222	0.353	3.50E-09
mt-Nd4l	-0.348147788	0.948	0.989	8.65E-28
Mal	-0.35015147	0.167	0.274	3.86E-07
mt-Atp8	-0.382578151	0.304	0.494	1.97E-16
mt-Nd1	-0.400104452	1	1	2.83E-48
mt-Nd4	-0.401797638	1	1	3.11E-65
Ptgds	-0.419407474	0.808	0.913	5.99E-17
mt-Co2	-0.42000224	1	1	1.90E-77
mt-Nd5	-0.420509841	0.933	0.985	1.09E-30
Atp1a2	-0.453180581	0.804	0.936	2.06E-24
Hba-a1	-0.4589931	0.302	0.457	1.52E-13
Sparc	-0.496848178	0.925	0.983	6.91E-37
mt-Nd2	-0.516102235	1	1	1.44E-78
Sparcl1	-0.543590214	0.681	0.917	1.60E-36
Hbb-bs	-0.667212452	0.5	0.814	1.16E-40
Plp1	-0.786051436	0.575	0.841	1.36E-44
mt-Nd3	-0.816053269	0.96	0.999	6.34E-99
