# Supplementary material for: Loss of Function of the Neural Cell Adhesion Molecule NrCAM Regulates Differentiation, Proliferation and Neurogenesis in Early Postnatal Hypothalamic Tanycytes
Source: Front Neurosci. 2022 Apr 7;16:832961. doi: 10.3389/fnins.2022.832961 (PMC9022636; doi:10.3389/fnins.2022.832961)
Supplement: Supplementary Table 3 — Differential gene expression as measured by scRNA-Seq in neurons across genotype. [file Table_3.csv]

gene	average_log_Fold_Change (positive = higher in Control, negative = higher in NrCAM KO)	percentage of cells expressing gene (Control)	percentage of cells expressing gene (NrCAM KO)	p_val_adj
Tmem130	0.54034612	0.797	0.618	9.53E-34
Psap	0.537315064	0.851	0.64	2.45E-38
App	0.492383118	0.898	0.766	2.29E-30
Gaa	0.482008547	0.799	0.575	6.58E-31
Resp18	0.476141297	0.664	0.429	2.08E-26
Atp1b1	0.455424177	0.898	0.787	1.78E-28
Atp1a3	0.455019963	0.662	0.421	5.17E-27
Tmem59l	0.44855129	0.573	0.319	6.45E-26
Pcsk1n	0.447420452	0.932	0.89	3.19E-25
Aplp2	0.433727322	0.571	0.357	2.83E-21
Clstn1	0.431170057	0.6	0.383	4.86E-22
Penk	0.427278837	0.17	0.132	0.013618023
Spock2	0.419396837	0.645	0.448	1.28E-20
Clstn3	0.412191749	0.595	0.367	3.26E-23
Scg2	0.40620143	0.838	0.69	7.72E-18
Vgf	0.403534128	0.309	0.254	0.001511529
Sez6l2	0.40112871	0.504	0.261	2.69E-23
Aplp1	0.394059965	0.728	0.56	2.77E-21
Nrxn3	0.392646956	0.542	0.438	9.58E-10
Syp	0.391908284	0.636	0.435	1.67E-20
Gabra1	0.386118812	0.531	0.355	4.72E-16
Hspa5	0.382969234	0.713	0.56	9.71E-17
Ncam1	0.38039411	0.818	0.666	3.55E-22
Tmx4	0.371640799	0.757	0.576	9.76E-21
Cntn1	0.348698769	0.606	0.427	4.44E-16
Gabrg2	0.339582195	0.427	0.238	7.89E-17
Gria2	0.339440417	0.821	0.671	4.46E-18
Timp2	0.32774984	0.619	0.432	1.34E-17
Syt1	0.327092146	0.597	0.471	8.04E-10
Igsf8	0.320025237	0.38	0.207	1.79E-14
Dlk1	0.319194517	0.451	0.412	0.005596827
Canx	0.318185254	0.694	0.548	8.50E-14
Hsp90b1	0.317604102	0.758	0.611	1.90E-14
Podxl2	0.314627391	0.557	0.374	4.54E-15
Ly6h	0.311178792	0.645	0.466	1.46E-13
Cadm1	0.30995342	0.62	0.477	2.66E-11
Alcam	0.309721055	0.4	0.276	3.79E-08
Chl1	0.303370075	0.424	0.274	4.21E-11
Cadm3	0.30166458	0.386	0.204	8.21E-16
Atp6ap1	0.300158151	0.397	0.236	6.24E-13
Chgb	0.294848973	0.564	0.357	6.85E-15
Calr	0.293416326	0.582	0.418	1.10E-12
Atp6ap2	0.292190575	0.526	0.357	7.81E-13
Pmch	0.288300477	0.127	0.133	0.653337043
Spock3	0.287892927	0.386	0.217	1.40E-13
Dpp6	0.287235415	0.425	0.25	2.38E-14
Pld3	0.282906432	0.444	0.265	1.34E-13
Impad1	0.280796907	0.546	0.402	4.73E-11
Sez6l	0.280046858	0.381	0.227	1.00E-11
Grin1	0.275506147	0.383	0.226	4.58E-12
Tm9sf2	0.275352415	0.314	0.137	4.09E-16
Cacna2d1	0.274686334	0.476	0.401	4.89E-05
Thy1	0.270704964	0.363	0.205	2.10E-11
Saraf	0.27056434	0.542	0.349	2.92E-14
Caly	0.264247794	0.433	0.306	6.84E-09
Scg5	0.263807221	0.469	0.323	3.20E-10
Tspan7	0.261834015	0.564	0.418	1.41E-10
Tmem30a	0.257853151	0.647	0.538	2.00E-08
Pgap1	0.256262401	0.301	0.155	4.29E-12
Trh	0.25536784	0.068	0.054	0.24349436
Sv2a	0.248193109	0.63	0.497	8.93E-10
Pdia3	0.247630397	0.553	0.427	7.59E-09
Spock1	0.246274876	0.377	0.226	6.35E-11
Nptn	0.244869531	0.524	0.402	3.81E-08
Chga	0.243862669	0.564	0.348	2.42E-18
Hs6st2	0.242568387	0.295	0.179	1.82E-08
Serinc1	0.241173243	0.664	0.553	6.60E-09
Lsamp	0.237755867	0.658	0.496	1.51E-10
L1cam	0.237622414	0.33	0.181	9.98E-12
Tecr	0.235266911	0.551	0.413	1.62E-09
Gabrb1	0.234735386	0.645	0.529	8.66E-08
Sst	0.233790205	0.182	0.139	0.021346364
Tenm1	0.233781843	0.366	0.243	9.83E-08
Lrpap1	0.231924226	0.403	0.296	2.00E-07
Pcdh17	0.230937852	0.542	0.473	6.08E-05
Edil3	0.228658899	0.303	0.198	9.22E-07
mt-Nd1	0.228017764	1	1	2.02E-11
Gpm6a	0.227254701	0.67	0.548	2.33E-09
Epha5	0.225072809	0.419	0.31	1.05E-06
Cadm2	0.22320295	0.408	0.308	3.37E-06
Nrxn1	0.222921602	0.695	0.596	6.32E-08
B4gat1	0.221752137	0.268	0.126	1.26E-11
Nrcam	0.219927294	0.284	0.139	7.04E-12
Rtn1	0.217843009	0.881	0.818	6.98E-09
Tgoln1	0.214114372	0.413	0.291	2.32E-07
Grm5	0.212440298	0.436	0.314	4.86E-07
Ache	0.211924389	0.319	0.179	3.98E-10
Faim2	0.211750416	0.543	0.383	3.06E-10
St8sia3	0.21073359	0.399	0.268	2.21E-08
Slc17a6	0.210550575	0.316	0.265	0.004746437
Ntm	0.208197381	0.402	0.329	8.21E-05
Nsg2	0.20698082	0.407	0.31	1.04E-05
Syt4	0.206707947	0.612	0.535	1.63E-05
Dner	0.206602973	0.397	0.315	3.12E-05
Pcdh19	0.205975954	0.338	0.235	5.70E-06
Rpn1	0.205932327	0.345	0.219	2.28E-08
Gabra2	0.205806926	0.333	0.234	3.45E-06
Itm2c	0.205505766	0.713	0.662	6.38E-05
Ssr1	0.205240828	0.463	0.315	6.10E-09
Fut9	0.205039164	0.405	0.338	0.000679651
Disp2	0.204098729	0.386	0.261	4.15E-08
Enpp5	0.202709859	0.334	0.204	5.52E-09
Tenm2	0.198741177	0.286	0.186	2.01E-06
Glg1	0.196646216	0.482	0.333	6.72E-09
Nptxr	0.193890596	0.305	0.196	9.70E-07
Slc22a17	0.192553878	0.504	0.402	6.37E-06
Slitrk4	0.192367442	0.235	0.132	2.61E-07
Scn2a	0.191917247	0.507	0.409	4.94E-06
Ptprn	0.191547083	0.441	0.349	1.54E-05
C230004F18Rik	0.191247039	0.331	0.228	3.10E-06
Crim1	0.187247738	0.259	0.158	5.77E-07
Fstl5	0.186924944	0.198	0.113	4.69E-06
Pigk	0.182970318	0.228	0.126	2.18E-07
Slc12a5	0.182085643	0.312	0.202	3.26E-07
Astn1	0.182051437	0.325	0.213	5.24E-07
mt-Cytb	0.180266306	1	1	2.68E-09
Fam234b	0.178204211	0.207	0.099	8.59E-09
Cdh2	0.177602771	0.366	0.284	7.70E-05
Pdia6	0.176125378	0.407	0.288	1.16E-06
Rpn2	0.174553005	0.308	0.205	2.37E-06
B4galt6	0.172824223	0.334	0.209	5.73E-08
Serpini1	0.171398119	0.218	0.111	4.45E-08
Sel1l	0.170952079	0.256	0.14	2.54E-08
Rtn3	0.168976502	0.711	0.636	3.56E-05
Negr1	0.167706512	0.347	0.265	9.92E-05
Lnpep	0.167428859	0.367	0.266	6.29E-06
Endod1	0.166391167	0.245	0.136	7.26E-08
Olfm3	0.165737862	0.177	0.09	7.03E-07
Itfg1	0.165676302	0.347	0.231	9.79E-07
Vstm2l	0.16558801	0.203	0.103	8.90E-08
Scamp1	0.165429779	0.344	0.227	2.36E-07
Emc10	0.165359865	0.29	0.183	8.82E-07
Col25a1	0.165009131	0.159	0.102	0.000971311
Epha4	0.162809602	0.248	0.145	7.56E-07
Tmx2	0.160887937	0.314	0.194	1.25E-07
Cd200	0.158433676	0.363	0.266	2.28E-05
Nts	0.158049307	0.063	0.046	0.155466815
Sema5a	0.157939153	0.245	0.148	6.24E-06
Sirpa	0.157855821	0.292	0.198	1.52E-05
Pam	0.157696463	0.474	0.427	0.007739239
Os9	0.156508802	0.294	0.193	9.08E-06
St3gal5	0.156408037	0.168	0.094	1.40E-05
Elmod1	0.156219017	0.246	0.167	0.00010224
Abhd12	0.155824222	0.215	0.118	6.59E-07
Vstm2a	0.154787577	0.21	0.109	1.37E-07
Cntnap2	0.154293384	0.298	0.209	4.69E-05
Nrsn2	0.154286357	0.403	0.284	1.88E-06
Ntrk3	0.154132758	0.262	0.166	5.51E-06
AI504432	0.153469533	0.226	0.135	4.47E-06
Celsr2	0.153232449	0.253	0.149	8.35E-07
Tmem255a	0.153109166	0.259	0.159	2.17E-06
Pcyox1	0.15257645	0.203	0.107	4.49E-07
Avp	0.150828844	0.239	0.253	0.249291827
Lrfn5	0.149460474	0.143	0.062	3.68E-07
Erp29	0.149350448	0.325	0.221	1.17E-05
Nptx1	0.146754042	0.187	0.106	1.23E-05
Atad1	0.145636242	0.201	0.11	1.12E-06
Sdf4	0.14554096	0.273	0.156	1.45E-07
mt-Co3	0.145527525	1	1	9.99E-09
Gria3	0.145495124	0.242	0.178	0.001153495
Gabbr1	0.145191725	0.521	0.457	0.001015814
Gabrb3	0.144460463	0.364	0.269	3.22E-05
Syngr1	0.144460463	0.294	0.204	3.78E-05
Phip	0.144460463	0.218	0.137	5.40E-05
Mgat4c	0.144460463	0.154	0.087	5.84E-05
Glrb	0.144460463	0.224	0.166	0.002530986
Hacd3	0.143419339	0.272	0.19	7.83E-05
Scn2b	0.143399455	0.273	0.192	7.84E-05
Scarb2	0.143338758	0.234	0.14	4.03E-06
Ddost	0.142260242	0.25	0.158	9.21E-06
Dpp10	0.14221831	0.226	0.145	4.45E-05
Htr2c	0.141957333	0.127	0.067	5.38E-05
Grik2	0.140945521	0.193	0.106	2.27E-06
Nell2	0.140323953	0.259	0.175	9.81E-05
Cacna2d2	0.138001883	0.218	0.163	0.003906214
Prnp	0.137941922	0.628	0.558	0.001061216
Sorl1	0.137830605	0.239	0.154	2.73E-05
Adam23	0.137611121	0.201	0.125	8.30E-05
Tusc3	0.136847593	0.276	0.174	3.48E-06
Gls	0.136678323	0.234	0.167	0.000529305
Emc7	0.136013674	0.344	0.265	0.000513797
Cds2	0.134845004	0.342	0.266	0.000473225
Slc24a2	0.134203963	0.188	0.132	0.001761412
Mesd	0.13385591	0.243	0.166	0.000201974
Ids	0.133334974	0.402	0.326	0.000498134
Gm42418	0.133102109	1	1	5.15E-08
Slc39a6	0.131953194	0.203	0.115	7.54E-06
Atp2b1	0.131567456	0.447	0.38	0.001527981
Gabrq	0.131557058	0.16	0.111	0.003386418
Nomo1	0.131118846	0.162	0.091	3.73E-05
Adgrl3	0.13065249	0.27	0.196	0.000374815
Sez6	0.130330491	0.119	0.052	3.16E-06
Erlec1	0.130292576	0.179	0.101	1.63E-05
Frrs1l	0.130022845	0.385	0.295	0.000335021
Pcdh7	0.129384801	0.359	0.314	0.022759606
Gria4	0.128199942	0.193	0.118	6.47E-05
Stmn3	0.127653345	0.367	0.295	0.000935606
Nceh1	0.127174827	0.275	0.198	0.000351983
Reep1	0.126719016	0.185	0.107	2.31E-05
Rab3c	0.126498247	0.441	0.376	0.001839097
Hapln4	0.126066321	0.157	0.077	3.09E-06
Kcnq1ot1	0.125925813	0.306	0.269	0.038858308
Lgmn	0.125601343	0.289	0.213	0.000530304
Cd99l2	0.12459226	0.214	0.155	0.002016185
3632451O06Rik	0.124534524	0.146	0.068	1.35E-06
Atp8a1	0.124206606	0.405	0.332	0.001482685
Cntnap5a	0.123793826	0.185	0.121	0.000502043
Plxdc2	0.123562346	0.138	0.084	0.000673473
Tmed10	0.123517289	0.392	0.326	0.001733222
Slc32a1	0.123431651	0.177	0.111	0.000267335
Extl2	0.123222938	0.149	0.071	1.70E-06
M6pr	0.123147262	0.214	0.149	0.000754812
Ccdc47	0.123046369	0.262	0.167	1.54E-05
Ecel1	0.121960994	0.166	0.103	0.000384812
Ptprd	0.12076023	0.24	0.202	0.03891909
Hspa13	0.120362912	0.24	0.167	0.000345607
Atp2b4	0.120195841	0.196	0.128	0.000311888
Vldlr	0.12006901	0.187	0.14	0.010038898
Adam22	0.118229451	0.234	0.177	0.003023689
Pcdh10	0.118068733	0.306	0.262	0.033911288
Npdc1	0.11790119	0.281	0.209	0.001043077
Opcml	0.117347228	0.246	0.181	0.001592093
Tmem59	0.117165365	0.49	0.395	0.000402548
Mdga2	0.117001297	0.212	0.154	0.00298091
Grm1	0.116495115	0.159	0.086	2.71E-05
Ptprs	0.114699416	0.287	0.223	0.002099787
Gpr101	0.114025978	0.135	0.079	0.000537665
Atp2a2	0.113934837	0.501	0.447	0.010602679
Glra3	0.113459841	0.129	0.077	0.001161567
Spint2	0.113007667	0.181	0.13	0.004688146
Ncam2	0.112646595	0.254	0.193	0.003496351
Megf9	0.112555917	0.148	0.095	0.001351918
Slc35f1	0.112159518	0.14	0.068	9.48E-06
Pcsk2	0.11190786	0.306	0.288	0.214662807
Pigt	0.111710417	0.159	0.091	0.000114414
Slc7a14	0.110184029	0.204	0.155	0.007112095
Emc1	0.11009282	0.21	0.137	0.000192271
Olfm2	0.109871446	0.184	0.11	6.26E-05
Creld1	0.109325105	0.138	0.076	0.000106565
Neto2	0.109280956	0.122	0.067	0.000271257
Olfm1	0.109113748	0.267	0.202	0.002216805
Lmbrd1	0.108564286	0.294	0.231	0.005100725
Nktr	0.107968387	0.214	0.147	0.000683842
Acsl4	0.107724223	0.132	0.069	6.15E-05
Gabrg1	0.106934741	0.196	0.132	0.000902393
Pcsk1	0.106488969	0.124	0.082	0.00667551
Ssr4	0.106253569	0.206	0.136	0.000430397
Slc39a10	0.106167496	0.207	0.144	0.001047933
AY036118	0.10595939	0.942	0.923	0.000823706
Emb	0.10590147	0.162	0.107	0.001661379
Cspg5	0.105794638	0.349	0.28	0.00366169
Atp6v0a1	0.10523975	0.25	0.183	0.002072406
Tmx1	0.104966364	0.193	0.136	0.002278193
Plppr3	0.103638469	0.157	0.088	6.51E-05
Lgi1	0.102838788	0.152	0.086	0.00010842
Pianp	0.10274201	0.256	0.181	0.000400377
Unc5d	0.102496264	0.259	0.207	0.011793586
Nfe2l1	0.102174752	0.355	0.292	0.00662764
Dkk3	0.101680123	0.1	0.046	7.93E-05
Elovl4	0.10127053	0.154	0.09	0.0001894
Slc2a13	0.100922753	0.163	0.095	9.62E-05
Nsg1	0.100586652	0.43	0.36	0.005380561
Arf5	-0.100330045	0.148	0.215	0.001365464
Rpl13	-0.100528617	0.681	0.732	0.00733738
Caprin1	-0.100661995	0.119	0.177	0.001789446
Serpine2	-0.100865144	0.185	0.266	0.000540229
Rgs16	-0.101564697	0.019	0.054	0.00058145
Arglu1	-0.101770222	0.115	0.181	0.000466432
Syn2	-0.101820073	0.217	0.289	0.00137366
Srrm2	-0.101889974	0.228	0.312	0.000548896
mt-Nd5	-0.10255057	0.843	0.909	0.001355688
Gnl3l	-0.103124223	0.159	0.227	0.000725191
Thra	-0.103506682	0.27	0.34	0.003510028
Lrrc8a	-0.103882195	0.047	0.113	6.94E-06
Asrgl1	-0.104248799	0.086	0.149	0.00026893
Cltc	-0.104269809	0.195	0.265	0.00103324
Ndufa5	-0.104626483	0.16	0.224	0.002126607
Atp6v1a	-0.105143101	0.254	0.318	0.005477622
Atp5h	-0.106071186	0.294	0.379	0.001256766
Tuba1a	-0.108048983	0.435	0.522	0.00226495
Morf4l1	-0.108401037	0.416	0.507	0.002057832
Ncs1	-0.108520001	0.111	0.178	0.000301119
Pkm	-0.108831975	0.306	0.355	0.015074341
Ankrd11	-0.109914411	0.099	0.171	6.21E-05
Nap1l5	-0.110490333	0.535	0.64	8.37E-05
Tcf25	-0.111544753	0.256	0.332	0.000917973
Cnbp	-0.111631805	0.182	0.257	0.000620862
Slc25a3	-0.111766123	0.223	0.317	0.00013412
Apod	-0.113007831	0.108	0.185	7.43E-05
Tsc22d3	-0.113368646	0.077	0.158	4.79E-06
Sf3b2	-0.113428611	0.126	0.2	0.000151706
Rps2	-0.113578253	0.463	0.548	0.000240857
Mgp	-0.113924322	0.089	0.155	0.000241787
Kif1b	-0.11431423	0.311	0.39	0.002608118
Gpr37l1	-0.116156358	0.1	0.183	1.65E-05
Cryab	-0.116233465	0.279	0.352	0.003210992
Pafah1b1	-0.117118564	0.325	0.38	0.008738347
Celf4	-0.117190195	0.465	0.55	0.0008841
Kcnj10	-0.118224708	0.08	0.166	2.20E-06
Ntsr2	-0.118454412	0.181	0.245	0.002900476
Gstm1	-0.118808369	0.181	0.26	0.000447034
Rpl23a	-0.119378302	0.414	0.48	0.00852799
Rdx	-0.119980645	0.116	0.193	6.06E-05
Oxct1	-0.120200493	0.099	0.178	2.18E-05
6330403K07Rik	-0.120618807	0.686	0.746	0.001154107
Rpl6	-0.120779632	0.582	0.67	0.000558683
Atp6v1g1	-0.121757371	0.148	0.223	0.000264637
Pnmal2	-0.121969334	0.286	0.352	0.005583377
Dnaja1	-0.122418482	0.245	0.361	1.53E-05
Ywhae	-0.122935258	0.441	0.533	0.000423953
Cnp	-0.123803523	0.199	0.261	0.003272798
Slc6a11	-0.124086629	0.185	0.281	2.78E-05
Sdc4	-0.124293599	0.08	0.155	1.82E-05
mt-Atp8	-0.124307238	0.322	0.408	0.00056081
Cox4i1	-0.124854087	0.546	0.621	0.001474501
Selenof	-0.125102647	0.254	0.321	0.002420137
Ubb	-0.125384511	0.699	0.776	2.75E-05
Pfn2	-0.126185422	0.181	0.268	0.000101518
Rpl9	-0.127044675	0.6	0.674	0.001007526
Edf1	-0.127280963	0.108	0.19	1.79E-05
Marcks	-0.127473252	0.364	0.465	0.000279967
Mapt	-0.127849829	0.24	0.33	0.00014163
Mlc1	-0.129497545	0.104	0.183	2.08E-05
Hspa8	-0.130340366	0.606	0.719	5.28E-05
Oxt	-0.131234583	0.13	0.107	0.200902487
Rplp0	-0.131449401	0.301	0.393	0.000264796
Son	-0.132035152	0.203	0.288	0.000169406
Rps8	-0.132264828	0.808	0.87	0.000113521
Nfia	-0.133762789	0.08	0.155	1.59E-05
Sfxn5	-0.133957518	0.094	0.19	4.95E-07
Tspyl4	-0.134089126	0.19	0.274	9.88E-05
Chd3	-0.134151962	0.171	0.242	0.000597489
Kif5a	-0.134252939	0.262	0.376	1.33E-05
Gnai2	-0.135224662	0.272	0.383	1.10E-05
Cdc42	-0.136559745	0.223	0.318	5.39E-05
Klf9	-0.139748178	0.088	0.193	3.71E-08
Rpl8	-0.13982055	0.534	0.61	0.000251436
Ywhab	-0.14176282	0.339	0.433	0.000101015
Atxn7l3b	-0.144537919	0.289	0.383	9.20E-05
Mrfap1	-0.147572595	0.328	0.429	2.83E-05
Map1a	-0.151189779	0.107	0.227	6.51E-09
Sptbn1	-0.152061446	0.259	0.385	8.56E-07
Ahi1	-0.158438084	0.41	0.469	0.004485109
Top1	-0.160520358	0.151	0.243	7.87E-06
Basp1	-0.166509481	0.488	0.602	8.06E-06
Slc25a4	-0.167050478	0.372	0.51	5.78E-07
Gnb1	-0.167319161	0.281	0.404	1.70E-06
Purb	-0.168084428	0.322	0.435	4.09E-06
Ttyh1	-0.17354534	0.182	0.298	3.44E-07
Snhg11	-0.174538792	0.493	0.493	0.482052685
Camk2n1	-0.18605749	0.38	0.504	1.06E-06
Gpm6b	-0.196246078	0.336	0.503	4.84E-09
Rpsa	-0.213468924	0.597	0.736	7.72E-09
Kif5b	-0.216447931	0.391	0.531	8.08E-09
Qk	-0.237689684	0.149	0.334	3.23E-15
Actb	-0.2408348	0.744	0.823	1.13E-09
Hsp90aa1	-0.251881025	0.59	0.747	3.07E-12
Ptma	-0.255179203	0.642	0.757	9.66E-11
Ptn	-0.259003215	0.381	0.55	8.17E-12
Nnat	-0.261565466	0.837	0.906	2.31E-13
Calm1	-0.285580271	0.754	0.841	2.56E-15
